# Supplementary material for: Purine but Not Pyrimidine De Novo Nucleotide Biosynthesis Inhibitors Strongly Enhance the Antiviral Effect of Corresponding Nucleobases Against Dengue Virus
Source: Molecules. 2025 Jan 7;30(2):210. doi: 10.3390/molecules30020210 (PMC11767801; doi:10.3390/molecules30020210)
Supplement: Supplementary file 1 [file molecules-30-00210-s001.zip]

Archive with 1 entries (1 files):
- molecules-3346398-supplementary.pdf
